# Supplementary material for: Metabolism of oxyfluorfen by actinobacteria Micrococcus sp. F3Y
Source: Front Microbiol. 2025 May 9;16:1599015. doi: 10.3389/fmicb.2025.1599015 (PMC12098357; doi:10.3389/fmicb.2025.1599015)
Supplement: Supplementary file 1 [file Supplementary_file_1.zip]

Archive with 2 entries (2 files):
- Supplementary Figures.DOCX
- Supplementary Tables.docx
